# Supplementary material for: Structural Characterization of a Polysaccharide from Gastrodia elata and Its Bioactivity on Gut Microbiota
Source: Molecules. 2021 Jul 23;26(15):4443. doi: 10.3390/molecules26154443 (PMC8348156; doi:10.3390/molecules26154443)
Supplement: Supplementary file 1 [file molecules-26-04443-s001.zip]

Archive with 1 entries (1 files):
- molecules-1249031-supplementary.pdf
